# Supplementary material for: The Patient and Treatment Characteristics of Kidney Transplant Recipients with a Clinically Relevant Jaffe/Enzymatic Serum Creatinine Difference
Source: J Clin Med. 2025 Feb 28;14(5):1668. doi: 10.3390/jcm14051668 (PMC11900629; doi:10.3390/jcm14051668)
Supplement: Supplementary file 1 [file jcm-14-01668-s001.zip]

Archive with 1 entries (1 files):
- jcm-3387429-supplementary.pdf
